# Supplementary material for: Environmental Dispersion of Multiresistant Enterobacteriaceae in Aquatic Ecosystems in an Area of Spain with a High Density of Pig Farming
Source: Antibiotics (Basel). 2025 Jul 25;14(8):753. doi: 10.3390/antibiotics14080753 (PMC12383000; doi:10.3390/antibiotics14080753)
Supplement: Supplementary file 1 [file antibiotics-14-00753-s001.zip]

Archive with 1 entries (1 files):
- antibiotics-3763397-supplementary.pdf
